# Supplementary material for: aristaless1 has a dual role in appendage formation and wing color specification during butterfly development
Source: BMC Biol. 2023 May 4;21:100. doi: 10.1186/s12915-023-01601-6 (PMC10161628; doi:10.1186/s12915-023-01601-6)
Supplement: Supplementary file 12 — Additional file 12: Source Data File 1. Zip file with the raw unedited blot images. Sections of these 3 images were used to create Supplemental Fig. 2. [file 12915_2023_1601_MOESM12_ESM.zip]

Archive with 3 entries (3 files):
- Supplementary Fig 3C - source.png
- Supplementary Fig 3A - source.png
- Supplementary Fig 3B - source.png
